# Supplementary material for: The Reactive Sites of Methane Activation: A Comparison of IrC3+ with PtC3+
Source: Molecules. 2021 Oct 4;26(19):6028. doi: 10.3390/molecules26196028 (PMC8512126; doi:10.3390/molecules26196028)
Supplement: Supplementary file 1 [file molecules-26-06028-s001.zip]

Archive with 1 entries (1 files):
- molecules-1399710-supplementary.pdf
